# Supplementary material for: Leafamine®, a Free Amino Acid-Rich Biostimulant, Promotes Growth Performance of Deficit-Irrigated Lettuce
Source: Int J Mol Sci. 2022 Jun 30;23(13):7338. doi: 10.3390/ijms23137338 (PMC9266813; doi:10.3390/ijms23137338)
Supplement: Supplementary file 1 [file ijms-23-07338-s001.zip]

Archive with 1 entries (1 files):
- ijms-1763217-supplementary.pdf
